# Supplementary material for: Epidemiology and prognostic factors of nosocomial candidemia in Northeast Brazil: A six-year retrospective study
Source: PLoS One. 2019 Aug 22;14(8):e0221033. doi: 10.1371/journal.pone.0221033 (PMC6705852; doi:10.1371/journal.pone.0221033)
Supplement: S1 File — (XLSX) [file pone.0221033.s001.xlsx]

## Sheet: Plan1
Age	Gender	Another_Hospital	Time_Adm_Cand	Hospital_LOS	Hospital_Sector	Fever	Cardiac_Rate	Respiratory_Rate	Blood_Pressure	Leucocytes	Neutrophils	Lymphocytes	Anemia	Platelets	Sepsis	Severe_sepsis	Septic_Shock	Candida_Species	MIC_Amphotericin	MIC_Fluconazole	MIC_Micafungin	MIC_Itraconazole	STI_Amphotericin	STI_Fluconazole	STI_Micafungin	STI_Itraconazole	Bac_Yeast_Hemo	Bac_Hemo	Bac_Hemo_Prev	Bac_Hemo_Post	Another_Yeast_Cult	AYC_Sterile_Site	AYC_Non-sterile_Site	Bac_Cult	Atb_Prev	Nº_Atb_Prev	Atb_Post	Atf_Prev	Atf_Post	Time_Atf_Adm	Antifungal	Adequate_Atf_dos	CVC	CVC_removal_48h	NPT	MV	MV_Cand	Corticoid	IMS
41	Female	No	65	66	ICU	Yes	High	High	Normal	Normal	Normal	Normal	Yes	Low	Yes	Yes	No	Not identified	Not available	Not available	Not available	Not available	Not available	Not available	Not available	Not available	No	Yes	Yes	No	Yes	Yes	No	Yes	Yes	9	Yes	Yes	Yes	1	Fluconazole and Amphotericin B deoxycholate	Yes	Yes	No	Yes	Yes	Yes	No	No
42	Female	No	108	135	Surgical	Yes	High	Normal	Normal	High	High	High	Yes	Normal	Yes	No	No	Candida parapsilosis	1	2	0.03	0.03	Susceptible	Susceptible	Susceptible	Susceptible	No	Yes	Yes	Yes	Yes	Yes	No	Yes	Yes	2	Yes	No	Yes	14	Fluconazole	Yes	Yes	No	Yes	No	No	Yes	No
55	Male	No	44	49	Internal Medicine	No	Normal	High	Normal	High	High	Normal	Yes	Low	Yes	Yes	No	Candida tropicalis	1	1	0.014	0.03	Susceptible	Susceptible	Susceptible	Susceptible	No	Yes	Yes	No	No	Yes	No	Yes	Yes	5	Yes	No	No	Not applicable	Not applicable	Not applicable	No	Not applicable	No	No	No	Yes	No
64	Female	Yes	529	1584	Internal Medicine	Yes	High	High	High	Normal	Normal	Normal	Yes	Normal	Yes	No	No	Candida parapsilosis	0.25	0.125	0.015	0.029	Susceptible	Susceptible	Susceptible	Susceptible	No	Yes	Yes	Yes	Yes	No	Yes	Yes	No	Not applicable	Yes	No	No	Not applicable	Not applicable	Not applicable	Yes	No	No	No	No	Yes	No
67	Female	No	27	48	Surgical	No	Not available	High	Not available	High	High	Normal	Yes	Normal	Yes	No	No	Candida albicans	0.25	1	0.014	0.06	Susceptible	Susceptible	Susceptible	Susceptible	No	Yes	Yes	No	No	No	No	Yes	Yes	1	Yes	No	Yes	7	Fluconazole	No	Yes	Not available	No	Yes	No	No	No
33	Female	No	15	63	ICU	Yes	High	High	High	High	Normal	High	Yes	Normal	Yes	No	No	Candida parapsilosis	1	16	0.014	0.03	Susceptible	Resistent	Susceptible	Susceptible	No	No	No	No	Yes	Yes	Yes	Yes	Yes	3	Yes	No	Yes	0	Fluconazole and Amphotericin B deoxycholate	Yes	Yes	No	Yes	Yes	No	No	No
61	Male	No	34	56	ICU	No	High	High	Normal	High	High	Normal	Yes	Low	Yes	Yes	No	Not identified	Not available	Not available	Not available	Not available	Not available	Not available	Not available	Not available	No	Yes	No	Yes	No	No	No	Yes	Yes	4	Yes	No	Yes	9	Fluconazole	Yes	Yes	No	Yes	Yes	No	No	No
64	Male	No	122	150	Isolation	No	Not available	High	Not available	Not available	Not available	Not available	Not available	Not available	No	No	No	Not identified	Not available	Not available	Not available	Not available	Not available	Not available	Not available	Not available	No	Yes	Yes	Yes	Yes	No	Yes	Yes	Yes	5	Yes	No	No	Not applicable	Not applicable	Not applicable	No	Not applicable	No	Yes	No	Yes	No
69	Female	No	32	103	Surgical	Yes	Normal	Normal	High	High	High	Normal	Yes	Normal	Yes	No	No	Not identified	Not available	Not available	Not available	Not available	Not available	Not available	Not available	Not available	No	Yes	No	Yes	Yes	Yes	No	Yes	Yes	4	Yes	No	Yes	23	Fluconazole	No	Yes	No	Yes	No	No	Yes	No
64	Male	No	33	72	Isolation	Yes	Normal	High	High	Not available	Not available	Not available	Yes	Not available	Yes	Yes	No	Not identified	Not available	Not available	Not available	Not available	Not available	Not available	Not available	Not available	No	No	No	No	No	No	No	Yes	Yes	5	Yes	No	No	Not applicable	Not applicable	Not applicable	Yes	No	Yes	No	No	No	No
53	Male	No	25	29	Isolation	Yes	Normal	Normal	Not available	Low	Low	Low	Yes	Low	Yes	Yes	No	Not identified	Not available	Not available	Not available	Not available	Not available	Not available	Not available	Not available	No	No	No	No	No	No	No	No	Yes	5	Yes	Yes	Yes	0	Fluconazole and Amphotericin B deoxycholate	No	No	Not applicable	No	No	No	Yes	No
68	Female	No	11	12	Cardiovascular	No	Normal	High	Low	High	High	Normal	Yes	Low	Yes	Yes	Yes	Not identified	Not available	Not available	Not available	Not available	Not available	Not available	Not available	Not available	No	No	No	No	No	No	No	No	Yes	1	Yes	No	No	Not applicable	Not applicable	Not applicable	No	No	No	No	No	No	No
62	Female	No	21	45	Surgical	No	Normal	High	Normal	Not available	Not available	Not available	Not available	Not available	No	No	No	Candida albicans	1	0.25	0.014	0.03	Susceptible	Susceptible	Susceptible	Susceptible	No	No	No	No	Yes	No	Yes	Yes	Yes	3	Yes	No	Yes	6	Fluconazole	Yes	Yes	Yes	Yes	No	No	No	No
57	Male	No	10	18	Surgical	Yes	High	Normal	Low	High	High	Low	Yes	Normal	Yes	No	Yes	Candida tropicalis	0.06	1	0.014	0.06	Susceptible	Susceptible	Susceptible	Susceptible	No	No	No	No	No	No	No	No	Yes	1	Yes	No	Yes	5	Fluconazole	Yes	No	Not applicable	No	Yes	No	No	No
51	Female	Yes	5	6	Internal Medicine	No	High	High	Normal	High	High	Normal	Yes	Normal	Yes	Yes	No	Not identified	Not available	Not available	Not available	Not available	Not available	Not available	Not available	Not available	No	No	No	No	No	No	No	No	Yes	1	Yes	Yes	Yes	0	Itraconazole	No	Yes	No	No	No	No	Yes	No
70	Female	No	30	37	Surgical	No	High	High	Low	High	High	Normal	Yes	Low	Yes	Yes	Yes	Candida albicans	0.5	0.5	0.014	0.03	Susceptible	Susceptible	Susceptible	Susceptible	No	No	No	No	No	No	No	No	Yes	3	Yes	No	Yes	0	Fluconazole	Yes	Yes	Yes	Yes	No	Yes	No	No
61	Female	Yes	2	3	Internal Medicine	Not available	High	Normal	Low	High	High	Normal	Yes	Normal	Yes	No	Yes	Candida albicans	0.25	1	0.014	0.25	Susceptible	Susceptible	Susceptible	SDD	No	No	No	No	No	No	No	No	Yes	Not available	Yes	No	No	Not applicable	Not applicable	Not applicable	No	Not applicable	No	No	No	No	No
58	Female	No	5	45	ICU	No	Low	High	Low	Normal	Normal	Normal	Yes	Normal	No	No	No	Candida tropicalis	1	0.5	0.015	0.03	Susceptible	Susceptible	Susceptible	Susceptible	No	Yes	No	Yes	Yes	Yes	No	Yes	Yes	3	Yes	No	Yes	5	Fluconazole	No	Yes	No	No	Yes	Yes	Yes	Yes
77	Female	Yes	38	80	ICU	Yes	Normal	Normal	High	High	High	High	Yes	High	Yes	No	No	Not identified	Not available	Not available	Not available	Not available	Not available	Not available	Not available	Not available	Yes	Yes	No	No	No	Yes	No	Yes	Yes	4	Yes	No	No	Not applicable	Not applicable	Not applicable	Yes	No	No	Yes	Yes	No	No
52	Female	Yes	60	210	Internal Medicine	No	Not available	High	Not available	Normal	Normal	Normal	Yes	Low	No	No	No	Not identified	Not available	Not available	Not available	Not available	Not available	Not available	Not available	Not available	No	Yes	No	Yes	No	No	No	Yes	Yes	3	Yes	No	Yes	28	Fluconazole	No	No	Not applicable	No	No	No	Yes	No
66	Male	Yes	22	25	Internal Medicine	No	Not available	Normal	Not available	High	High	Normal	Yes	Low	Yes	Yes	No	Candida albicans	0.125	4	0.014	0.03	Susceptible	SDD	Susceptible	Susceptible	No	No	No	No	No	No	No	Yes	Yes	3	Yes	No	No	Not applicable	Not applicable	Not applicable	No	Not applicable	No	No	No	Yes	No
26	Female	Yes	18	68	ICU	No	High	High	High	Not available	Not available	Not available	Not available	Not available	Yes	Yes	No	Candida tropicalis	0.25	0.5	0.014	0.06	Susceptible	Susceptible	Susceptible	Susceptible	No	No	No	No	Yes	Yes	No	Yes	Yes	3	Yes	No	Yes	3	Fluconazole	Yes	Yes	No	No	Yes	No	Yes	No
36	Female	Yes	15	25	Oncohematology	No	High	High	Normal	Not available	Not available	Not available	Not available	Not available	Yes	No	No	Candida parapsilosis	1	0.5	1	0.029	Susceptible	Susceptible	Susceptible	Susceptible	No	No	No	No	Yes	No	Yes	Yes	Yes	4	Yes	No	Yes	2	Fluconazole	Yes	Yes	Yes	Yes	No	No	Yes	No
52	Male	Yes	53	55	ICU	No	High	Normal	Low	High	High	Normal	Yes	Low	Yes	Yes	Yes	Candida tropicalis	1	2	0.014	0.03	Susceptible	Susceptible	Susceptible	Susceptible	Yes	Yes	Yes	No	No	No	No	Yes	Yes	6	Yes	Yes	No	Not applicable	Not applicable	Not applicable	Yes	No	No	Yes	Yes	Yes	No
52	Female	Yes	6	6	Internal Medicine	Not available	Not available	Not available	Not available	Not available	Not available	Not available	Not available	Not available	No	No	No	Candida glabrata	0.25	0.5	0.06	0.03	Susceptible	SDD	Susceptible	Susceptible	No	No	No	No	No	No	No	No	Yes	1	Yes	No	No	Not applicable	Not applicable	Not applicable	No	Not applicable	No	No	No	Yes	Yes
40	Male	Yes	49	80	Internal Medicine	Yes	High	High	Low	Low	Normal	Low	Yes	Low	Yes	Yes	Yes	Not identified	Not available	Not available	Not available	Not available	Not available	Not available	Not available	Not available	Yes	Yes	Yes	No	Yes	Yes	Yes	Yes	Yes	4	Yes	Yes	Yes	0	Fluconazole and Amphotericin B deoxycholate	Yes	Yes	No	Yes	No	No	Yes	No
51	Female	No	42	51	ICU	Yes	High	Normal	Low	High	High	High	Yes	Normal	Yes	Yes	Yes	Not identified	Not available	Not available	Not available	Not available	Not available	Not available	Not available	Not available	No	No	No	No	Yes	Yes	No	Yes	Yes	4	Yes	No	Yes	3	Fluconazole	No	Yes	No	No	Yes	Yes	No	No
73	Female	Yes	36	54	Cardiovascular	Not available	Normal	High	Normal	High	High	Normal	Yes	Normal	Yes	No	No	Not identified	Not available	Not available	Not available	Not available	Not available	Not available	Not available	Not available	No	No	No	No	No	No	No	No	Yes	2	Yes	No	Yes	10	Fluconazole	Yes	No	Not applicable	No	No	No	No	No
46	Male	No	23	27	ICU	Yes	High	High	Low	Normal	Normal	Low	Yes	Low	Yes	Yes	No	Candida glabrata	1	8	0.014	0.03	Susceptible	SDD	Susceptible	Susceptible	No	No	No	No	Yes	Yes	No	Yes	Yes	4	Yes	No	Yes	2	Fluconazole	Yes	No	No	Yes	No	Yes	No	No
28	Male	No	143	164	Surgical	No	Not available	Normal	Not available	Not available	Not available	Not available	Not available	Not available	No	No	No	Not identified	Not available	Not available	Not available	Not available	Not available	Not available	Not available	Not available	No	No	No	No	No	No	No	Yes	Yes	3	Yes	No	Yes	8	Fluconazole	Yes	Yes	Not applicable	Yes	No	No	No	No
44	Male	No	15	81	Surgical	Yes	Not available	Not available	Not available	Normal	Normal	Low	Yes	Low	No	No	No	Candida parapsilosis	0.5	2	0.014	0.029	Susceptible	Susceptible	Susceptible	Susceptible	No	Yes	No	Yes	No	No	Yes	Yes	Yes	2	Yes	No	No	Not applicable	Not applicable	Not applicable	Yes	Yes	Yes	No	No	No	No
68	Female	No	35	35	Internal Medicine	Yes	High	High	High	High	High	High	No	Low	Yes	Yes	No	Candida tropicalis	1	2	0.014	0.03	Susceptible	Susceptible	Susceptible	Susceptible	No	No	No	No	No	No	No	Yes	Yes	3	Yes	No	No	Not applicable	Not applicable	Not applicable	Yes	No	No	Yes	Yes	No	No
82	Female	Yes	37	71	ICU	No	High	Normal	High	High	High	High	Yes	Low	Yes	Yes	No	Not identified	Not available	Not available	Not available	Not available	Not available	Not available	Not available	Not available	No	Yes	Yes	Yes	Yes	No	Yes	Yes	Yes	7	Yes	Yes	Yes	6	Fluconazole	Yes	Yes	Yes	No	Yes	Yes	Yes	No
62	Female	No	20	34	Surgical	Yes	Normal	High	Normal	High	High	Normal	Yes	Normal	Yes	No	No	Candida tropicalis	1	0.5	0.014	0.03	Susceptible	Susceptible	Susceptible	Susceptible	No	No	No	No	No	Yes	No	Yes	Yes	3	Yes	No	Yes	7	Fluconazole	No	No	Not applicable	No	No	No	No	No
44	Male	No	132	162	Internal Medicine	No	Normal	High	High	Not available	Not available	Not available	Not available	Not available	No	No	No	Candida parapsilosis	0.5	0.5	1	0.03	Susceptible	Susceptible	Susceptible	Susceptible	No	Yes	No	Yes	No	No	No	Yes	Yes	5	Yes	No	Yes	5	Fluconazole	No	Yes	No	Yes	No	No	No	No
37	Female	No	4	72	Transplantation	Yes	Normal	Normal	Normal	Normal	Normal	Normal	Yes	Normal	No	No	No	Candida tropicalis	0.25	0.5	0.014	0.03	Susceptible	Susceptible	Susceptible	Susceptible	No	No	No	No	Yes	Yes	No	No	Yes	3	Yes	No	Yes	0	Fluconazole and amphotericin B lipid complex	Yes	Yes	No	No	No	No	Yes	Yes
45	Female	No	19	70	Internal Medicine	Yes	High	High	High	High	High	Normal	Yes	High	Yes	No	No	Candida tropicalis	0.25	4	0.03	0.125	Susceptible	SDD	Susceptible	SDD	No	No	No	No	Yes	Yes	Yes	Yes	Yes	5	Yes	Yes	Yes	0	Fluconazole	Yes	Yes	Yes	Yes	No	No	No	No
73	Male	No	8	12	ICU	No	Low	High	Low	High	High	Normal	Yes	Low	Yes	Yes	Yes	Candida albicans	0.25	0.125	0.014	0.06	Susceptible	Susceptible	Susceptible	Susceptible	No	No	No	No	No	No	No	No	Yes	2	Yes	No	No	Not applicable	Not applicable	Not applicable	Yes	No	No	Yes	Yes	Yes	No
83	Female	No	6	7	ICU	No	High	High	Low	Normal	Normal	Normal	Yes	Normal	Yes	No	Yes	Candida glabrata	0.06	1	0.014	0.06	Susceptible	SDD	Susceptible	Susceptible	No	No	No	No	No	No	No	Yes	No	Not applicable	Yes	No	No	Not applicable	Not applicable	Not applicable	Yes	No	No	No	No	No	No
80	Female	Yes	38	52	Not available	No	High	Normal	High	Low	Normal	Low	No	Normal	Yes	No	No	Candida parapsilosis	0.125	1	0.014	0.029	Susceptible	Susceptible	Susceptible	Susceptible	No	No	No	No	No	No	No	No	Yes	1	Yes	No	No	Not applicable	Not applicable	Not applicable	Yes	Not applicable	No	No	No	No	No
58	Male	Yes	38	143	Cardiovascular	No	Normal	Normal	Normal	Normal	Normal	Normal	Yes	Normal	No	No	No	Candida albicans	0.25	4	0.014	0.125	Susceptible	SDD	Susceptible	SDD	Yes	Yes	No	Yes	Yes	No	Yes	Yes	Yes	2	Yes	No	Yes	9	Fluconazole and Amphotericin B deoxycholate	No	Yes	No	No	No	No	No	No
43	Female	Yes	8	28	ICU	Yes	High	High	Low	High	High	Normal	No	Low	Yes	Yes	Yes	Candida glabrata	0.5	64	0.014	0.03	Susceptible	Resistent	Susceptible	Susceptible	No	No	No	No	No	No	No	Yes	Yes	3	Yes	No	Yes	11	Fluconazole and Amphotericin B deoxycholate	Yes	Yes	No	No	No	No	No	No
52	Male	No	10	35	Cardiovascular	No	Normal	Normal	Normal	Normal	Normal	Normal	Yes	Normal	No	No	No	Candida glabrata	0.125	1	0.03	0.06	Susceptible	SDD	Susceptible	Susceptible	No	No	No	No	No	No	No	No	Yes	4	Yes	No	Yes	10	Fluconazole	Yes	Yes	No	No	No	No	No	No
71	Male	No	120	158	ICU	No	High	High	Low	High	High	Normal	Yes	Low	Yes	Yes	Yes	Candida parapsilosis	0.5	0.25	0.03	0.029	Susceptible	Susceptible	Susceptible	Susceptible	No	Yes	No	Yes	No	No	No	Yes	Yes	4	Yes	No	No	Not applicable	Not applicable	Not applicable	Yes	No	No	Yes	No	Yes	No
55	Female	No	90	90	ICU	No	High	High	Low	High	High	Normal	Yes	Low	Yes	Yes	No	Candida albicans	0.25	0.25	0.06	0.06	Susceptible	Susceptible	Susceptible	Susceptible	No	Yes	Yes	No	No	No	No	Yes	Yes	6	No	No	No	Not applicable	Not applicable	Not applicable	Yes	No	No	Yes	Yes	Yes	No
71	Male	Yes	21	35	Surgical	No	Normal	Normal	Normal	High	High	High	Yes	High	Yes	No	No	Candida lusitaniae	Not available	Not available	Not available	Not available	Not available	Not available	Not available	Not available	Yes	Yes	Yes	No	No	No	No	Yes	Yes	6	Yes	No	No	Not applicable	Not applicable	Not applicable	Yes	Not available	No	No	No	Yes	No
83	Female	No	9	10	Internal Medicine	No	Normal	High	Low	Normal	Normal	Low	No	Normal	No	No	No	Candida glabrata	Not available	Not available	Not available	Not available	Not available	Not available	Not available	Not available	No	No	No	No	No	No	No	No	Yes	2	Yes	No	No	Not applicable	Not applicable	Not applicable	Yes	No	No	No	No	Yes	No
12	Female	No	3	28	Transplantation	Yes	High	High	High	High	High	Normal	Yes	Normal	Yes	No	No	Candida parapsilosis	Not available	Not available	Not available	Not available	Not available	Not available	Not available	Not available	No	Yes	Yes	Yes	No	No	No	Yes	Yes	3	Yes	No	Yes	4	Fluconazole	No	Yes	No	No	No	No	Yes	Yes
39	Male	No	11	14	ICU	Yes	High	High	Low	Low	Low	Low	Yes	Low	Yes	Yes	No	Candida tropicalis	Not available	Not available	Not available	Not available	Not available	Not available	Not available	Not available	No	Yes	Yes	No	Yes	Yes	No	Yes	Yes	3	Yes	Yes	Yes	0	Amphotericin B deoxycholate	Yes	Yes	No	No	No	No	Yes	No
63	Female	No	34	39	Isolation	No	High	High	Low	Normal	Normal	Low	Yes	Low	Yes	Yes	Yes	Candida albicans	Not available	Not available	Not available	Not available	Not available	Not available	Not available	Not available	No	No	No	No	Yes	Yes	No	Yes	Yes	4	Yes	No	Yes	4	Fluconazole	No	Yes	Yes	Yes	No	No	Yes	No
48	Male	Yes	17	162	ICU	Yes	High	Not available	Normal	High	Normal	Normal	Yes	Normal	Yes	Yes	No	Not identified	Not available	Not available	Not available	Not available	Not available	Not available	Not available	Not available	No	Yes	Yes	No	Yes	No	Yes	Yes	Yes	3	Yes	Yes	Yes	3	Fluconazole and amphotericin B lipid complex	Yes	Yes	No	No	Yes	Yes	Yes	No
50	Female	No	30	148	Surgical	No	Normal	High	High	Not available	Not available	Not available	Not available	Not available	No	No	No	Candida albicans	0.125	0.25	0.03	0.06	Susceptible	Susceptible	Susceptible	Susceptible	No	Yes	No	Yes	Yes	Yes	Yes	Yes	Yes	3	Not available	No	Not available	Not available	Not available	Not available	Yes	Yes	No	Yes	No	Yes	No
72	Female	No	48	75	ICU	No	High	Normal	Low	High	High	Low	Yes	Normal	Yes	No	Yes	Candida tropicalis	0.25	0.5	0.014	0.06	Susceptible	Susceptible	Susceptible	Susceptible	Yes	Yes	Yes	Yes	Yes	Yes	No	Yes	Yes	3	Yes	No	Yes	2	Anidulafungin and fluconazole	Yes	Yes	Yes	Yes	Yes	No	Yes	No
51	Male	Yes	71	227	Not available	Yes	Normal	Normal	Normal	Normal	Normal	Low	Yes	Normal	Yes	No	No	Candida tropicalis	0.125	4	0.06	0.06	Susceptible	SDD	Susceptible	Susceptible	No	Yes	Yes	No	Yes	No	Yes	Yes	Yes	1	No	No	No	Not applicable	Not applicable	Not applicable	Yes	No	No	No	No	No	No
71	Female	No	33	98	Cardiovascular	Yes	Normal	Normal	High	Normal	Normal	Normal	No	Low	No	No	No	Candida parapsilosis	0.25	0.125	0.03	0.029	Susceptible	Susceptible	Susceptible	Susceptible	No	No	No	No	No	No	No	No	Yes	2	No	Yes	Yes	0	ABLC, fluconazole, caspofungin and micafungin	Yes	No	Not applicable	No	No	No	Yes	No
31	Female	No	26	64	Internal Medicine	No	Normal	High	Normal	High	High	Normal	Yes	Not available	Yes	No	No	Not identified	Not available	Not available	Not available	Not available	Not available	Not available	Not available	Not available	No	Yes	Yes	No	Yes	Yes	No	Yes	Yes	3	No	No	No	Not applicable	Not applicable	Not applicable	No	Not applicable	No	No	No	Yes	No
44	Male	No	3	8	ICU	Yes	High	High	Low	High	High	Normal	Yes	Low	Yes	Yes	Yes	Candida albicans	0.25	0.5	0.014	0.03	Susceptible	Susceptible	Susceptible	Susceptible	No	No	No	No	Yes	No	Yes	Yes	Yes	3	Yes	No	No	Not applicable	Not applicable	Not applicable	Yes	No	No	Yes	Yes	Yes	No
69	Female	No	20	25	ICU	No	Normal	High	Low	Low	Low	Low	Yes	Low	Yes	Yes	Yes	Candida parapsilosis	Not available	Not available	Not available	Not available	Not available	Not available	Not available	Not available	No	No	No	No	Yes	Yes	No	No	Yes	6	Yes	No	Yes	3	Fluconazole	Yes	Yes	No	Yes	Yes	Yes	Yes	No
28	Male	No	74	75	Internal Medicine	Yes	High	High	Normal	High	High	Normal	Yes	Normal	Yes	No	No	Kodamaea ohmeri	Not available	Not available	Not available	Not available	Not available	Not available	Not available	Not available	Yes	Yes	Yes	No	No	No	No	Yes	Yes	2	No	No	No	Not applicable	Not applicable	Not applicable	Yes	Yes	Yes	No	No	Yes	No
77	Female	No	12	31	Surgical	Yes	High	High	Normal	Normal	Normal	Low	Yes	Normal	Yes	No	No	Candida tropicalis	Not available	Not available	Not available	Not available	Not available	Not available	Not available	Not available	No	No	No	No	Yes	No	Yes	No	Yes	2	Yes	No	Yes	3	Fluconazole	Yes	Yes	Yes	Yes	No	No	No	No
44	Female	No	78	97	Not available	Yes	High	Normal	Normal	High	High	Normal	Yes	Normal	Yes	No	No	Candida albicans	0.25	1	0.014	0.06	Susceptible	Susceptible	Susceptible	Susceptible	No	No	No	No	Yes	No	Yes	Yes	Yes	4	Yes	No	Yes	4	Fluconazole	Yes	Yes	Yes	No	No	No	Yes	No
44	Female	No	27	53	ICU	Yes	High	High	Low	Normal	Normal	Normal	Yes	Normal	Yes	No	Yes	Candida albicans	Not available	Not available	Not available	Not available	Not available	Not available	Not available	Not available	No	Yes	No	Yes	Yes	Yes	No	Yes	Yes	4	Yes	No	No	Not applicable	Not applicable	Not applicable	Yes	No	No	No	No	Yes	No
62	Male	No	28	29	Not available	No	High	High	Low	Normal	Normal	Low	Yes	Normal	Yes	No	No	Candida albicans	Not available	Not available	Not available	Not available	Not available	Not available	Not available	Not available	No	No	No	No	No	No	No	No	Yes	4	Yes	No	No	Not applicable	Not applicable	Not applicable	Yes	No	No	No	No	No	No
64	Male	No	41	46	ICU	Yes	High	High	Low	Normal	Normal	Low	Yes	Low	Yes	Yes	Yes	Candida tropicalis	0.25	0.5	0.014	0.06	Susceptible	Susceptible	Susceptible	Susceptible	Yes	Yes	No	No	Yes	Yes	No	Yes	Yes	4	Yes	No	Yes	0	Micafungin	Yes	Yes	No	Yes	Yes	Yes	Yes	No
69	Male	No	28	29	ICU	No	High	High	Low	High	High	High	Yes	Low	Yes	Yes	Yes	Candida albicans	Not available	Not available	Not available	Not available	Not available	Not available	Not available	Not available	No	No	No	No	Yes	Yes	No	Yes	Yes	4	Yes	No	No	Not applicable	Not applicable	Not applicable	Yes	No	No	No	Yes	No	No
79	Female	No	16	33	ICU	No	High	High	High	High	High	Low	Yes	Normal	Yes	Yes	No	Candida albicans	0.125	2	0.014	0.06	Susceptible	Susceptible	Susceptible	Susceptible	No	No	No	No	No	No	No	No	Yes	2	Yes	No	Yes	3	Anidulafungin and fluconazole	Yes	Yes	No	Yes	No	No	No	No
60	Male	No	54	62	Isolation	No	Normal	Normal	High	Normal	Normal	Low	Yes	Low	No	No	No	Candida albicans	Not available	Not available	Not available	Not available	Not available	Not available	Not available	Not available	No	Yes	No	Yes	No	No	No	Yes	Yes	1	Yes	No	Yes	4	Fluconazole	No	Yes	No	Yes	No	No	Yes	No
44	Female	No	28	61	Internal Medicine	Yes	High	Normal	High	Normal	Normal	Low	Yes	Low	Yes	Yes	No	Candida albicans	0.125	0.25	0.03	0.06	Susceptible	Susceptible	Susceptible	Susceptible	No	Yes	Yes	Yes	No	Yes	No	Yes	Yes	5	Yes	Yes	Yes	0	Fluconazole	Yes	Yes	No	No	No	No	Yes	No
[truncated: 18 more columns]
